# Supplementary material for: Evaluation of Quality Assessment Protocols for High Throughput Genome Resequencing Data
Source: Front Genet. 2017 Jul 7;8:94. doi: 10.3389/fgene.2017.00094 (PMC5500642; doi:10.3389/fgene.2017.00094)
Supplement: Supplementary file 1 [file Data_Sheet_1.XLS]

## Sheet: Foglio1
Table S1: Comparison of quality assesment pipelines on WGS data
	sensitivity				specificity				computational time(CPU minutes)
	20x	30x	60x	90x	20x	30x	60x	90x	20x	30x	60x	90x
untrimmed	88.7	91.32	95.46	97.3	99.1787	99.2131	99.3228	99.2829	368	402	501	603
lax	88.7	91.32	95.48	97.28	99.1805	99.1616	99.2133	99.2845	381	413	551	651
medium	87.71	90.99	95.03	97.19	99.2697	99.1462	99.4381	99.3479	359	380	488	569
hard	85.3	89.69	94.42	96.56	99.1657	99.1633	99.2983	99.4158	251	306	412	507
lax+ovl	89.1	91.57	95.86	97.75	99.4168	99.2143	99.3549	99.4197	389	427	581	686
medium+ovl	88.89	91.23	95.63	97.46	99.1984	99.1724	99.371	99.3884	369	399	496	579
hard+ovl	86.3	90.11	95.13	96.89	99.1741	99.2391	99.3352	99.3312	288	296	437	513
lax+PCR	88.53	91.15	95.33	96.88	99.1485	99.1437	99.2852	99.4514	403	436	601	715
medium+PCR	87.68	91.13	95.38	97.21	99.2358	99.1702	99.35	99.4228	387	401	502	603
hard+PCR	85.3	89.63	94.4	96.61	99.2191	99.1668	99.277	99.406	296	328	466	548
																							99.9191	99.6196	99.5634	99.1577	99.52	99.9792	99.2855	99.4106
Table S2: Comparison of quality assesment pipelines on WES data
	sensitivity				specificity				computational time(CPU minutes)
	20x	30x	60x	90x	20x	30x	60x	90x	20x	30x	60x	90x
untrimmed	82.46	85.88	91.93	94.56	99.1696	99.1587	99.2865	99.4045	86	89	116	120
lax	82.46	85.83	91.91	94.56	99.148	99.179	99.2485	99.3764	91	98	119	131
medium	82.36	85.49	91.82	94.39	99.2496	99.2288	99.1891	99.2865	85	87	112	115
hard	79.47	83.92	90.49	93.76	99.2171	99.1882	99.2269	99.3175	67	71	89	101
lax+ovl	82.81	86.34	92.27	94.71	99.1895	99.2197	99.1858	99.3524	95	100	121	136
medium+ovl	82.76	86.23	92.16	94.68	99.1916	99.2558	99.2154	99.3167	87	89	101	118
hard+ovl	79.81	84.13	90.67	93.81	99.2181	99.2159	99.182	99.3553	71	80	95	107
lax+PCR	82.34	85.48	91.67	94.26	99.1993	99.2321	99.1921	99.3441	97	101	127	148
medium+PCR	82.27	85.31	91.71	93.88	99.2169	99.2005	99.2244	99.3246	87	92	103	125
hard+PCR	79.49	83.88	90.43	93.71	99.1377	99.177	99.3152	99.3478	74	87	99	111
Table S3: Normalized coverage % (with respect to the theoretical coverage) at different GC compositions,
	WGS normalized coverage				WGS (standard deviation)				WES normalized coverage	WES normalized coverage			WES (standard deviation)
GC	untrimmed	lax	medium	hard	untrimmed	lax	medium	hard	untrimmed	lax	medium	hard	untrimmed	lax	medium	hard
25	88	87	86	85	5.07853	6.49751	6.19837	3.88034	89	91	92	95	5.07853	6.49751	6.19837	3.88034
30	95	94	95	96	5.22759	5.59267	4.55869	5.02275	104	110	112	118	5.22759	5.59267	4.55869	5.02275
35	107	106	108	111	5.04308	5.0829	5.40832	5.40959	110	112	115	121	5.04308	5.0829	5.40832	5.40959
40	110	112	109	112	5.338	5.28743	5.35411	5.27665	108	109	118	123	5.338	5.28743	5.35411	5.27665
45	108	103	108	104	5.08134	5.4271	5.17947	5.34277	101	100	107	111	5.08134	5.4271	5.17947	5.34277
50	101	99	103	101	5.13329	5.18128	5.10613	5.47088	94	95	101	107	5.13329	5.18128	5.10613	5.47088
55	103	100	101	98	5.46909	5.51548	5.14328	5.38461	81	82	82	86	5.46909	5.51548	5.14328	5.38461
60	98	99	100	94	5.51485	5.29862	4.80351	5.41525	75	73	79	69	5.51485	5.29862	4.80351	5.41525
65	91	92	92	89	5.35171	5.46849	5.92978	4.89904	68	65	56	49	5.35171	5.46849	5.92978	4.89904
70	85	88	89	81	6.07675	4.9298	5.88097	5.18436	55	51	49	31	6.07675	4.9298	5.88097	5.18436
75	84	84	86	78	5.07265	6.3889	4.79952	7.89239	39	36	27	14	5.07265	6.3889	4.79952	7.89239
Table S4: quality trimming and mapping statistics for WGS data
	% of reads passing quality filters	% of bases passing quality filters	% of reads merged by pear	% of uniquely mapping reads	average coverage unique regions	% of regions with more than 10x coverage
untrimmed	-	-	-	68.56	78.91	81.05
lax	92.4	87.3	10.26	71.03	79.13	81.51
medium	82.5	77.12	7.69	72.17	72.13	72.54
hard	64.5	58.9	5.18	75.46	68.43	66.16
* calculated as the proportion of the theoretical coverage
Table S5: quality trimming and mapping statistics for WES data
	% of reads passing quality filters	% of bases passing quality filters	% of reads merged by pear	% of uniquely mapping reads	average coverage unique regions*	% of regions with more than 10x coverage
untrimmed	-	-	-	67.51	61.56	67.56
lax	93.1	86.1	10.18	69.48	62.01	67.81
medium	81.14	78.31	7.46	71.11	58.13	56.54
hard	63.9	59.2	5.22	73.56	55.7	51.13
* calculated as the proportion of the theoretical coverage
